# Supplementary material for: Nematicidal Activity of Grammicin Biosynthesis Pathway Intermediates in Xylaria grammica KCTC 13121BP against Meloidogyne incognita
Source: Molecules. 2021 Aug 2;26(15):4675. doi: 10.3390/molecules26154675 (PMC8348278; doi:10.3390/molecules26154675)
Supplement: Supplementary file 1 [file molecules-26-04675-s001.zip]

Archive with 1 entries (1 files):
- molecules-1313314-supplementary.pdf
